# Supplementary material for: The association between fluid balance trajectories and prognosis in ICU patients with cardiac arrest, a group-based trajectory model analysis
Source: Front Nutr. 2025 Sep 1;12:1664640. doi: 10.3389/fnut.2025.1664640 (PMC12434594; doi:10.3389/fnut.2025.1664640)
Supplement: Supplementary file 6 [file Table_1.xlsx]

## Sheet: 单因素+多因素回归
Supplementary Table 1. Univariate and Multivariate Cox Proportional Hazards Models for Prognosis in CA Patients
Variables	Univariate			Multivariate
	P	HRb (95%CI)		P	HR (95%CI)
Trajectory
1		1.00 (Reference)			1.00 (Reference)
2	<.001	1.78 (1.35 ~ 2.37)		<.001	1.73 (1.29 ~ 2.32)
3	<.001	2.33 (1.77 ~ 3.07)		<.001	1.93 (1.45 ~ 2.57)
4	<.001	2.01 (1.46 ~ 2.77)		0.004	1.61 (1.16 ~ 2.24)
Gender
0		1.00 (Reference)
1	0.391	0.93 (0.79 ~ 1.10)
AMI
0		1.00 (Reference)
1	0.740	1.03 (0.85 ~ 1.25)
AFib
0		1.00 (Reference)			1.00 (Reference)
1	0.004	1.27 (1.08 ~ 1.50)		0.037	1.22 (1.01 ~ 1.48)
HTN
0		1.00 (Reference)
1	0.612	1.05 (0.88 ~ 1.25)
DM
0		1.00 (Reference)			1.00 (Reference)
1	0.042	1.19 (1.01 ~ 1.40)		0.208	1.13 (0.93 ~ 1.37)
HLP
0		1.00 (Reference)
1	0.790	1.02 (0.87 ~ 1.21)
COPD
0		1.00 (Reference)
1	0.247	1.21 (0.88 ~ 1.68)
PNA
0		1.00 (Reference)			1.00 (Reference)
1	0.072	0.85 (0.71 ~ 1.01)		0.013	0.79 (0.66 ~ 0.95)
CKD
0		1.00 (Reference)			1.00 (Reference)
1	0.027	1.22 (1.02 ~ 1.46)		0.017	0.76 (0.60 ~ 0.95)
ACEI ARB
0		1.00 (Reference)			1.00 (Reference)
1	<.001	0.46 (0.38 ~ 0.57)		<.001	0.49 (0.39 ~ 0.61)
Beta Blocker
0		1.00 (Reference)			1.00 (Reference)
1	<.001	0.54 (0.46 ~ 0.64)		<.001	0.63 (0.52 ~ 0.76)
Furosemide
0		1.00 (Reference)			1.00 (Reference)
1	<.001	0.58 (0.49 ~ 0.69)		<.001	0.63 (0.51 ~ 0.76)
Spironolactone
0		1.00 (Reference)			1.00 (Reference)
1	0.002	0.52 (0.35 ~ 0.78)		0.113	0.71 (0.47 ~ 1.08)
Dobutamine
0		1.00 (Reference)
1	0.180	1.23 (0.91 ~ 1.67)
Dopamine
0		1.00 (Reference)
1	0.231	1.14 (0.92 ~ 1.43)
Epinephrine
0		1.00 (Reference)
1	0.182	0.87 (0.71 ~ 1.07)
Norepinephrine
0		1.00 (Reference)			1.00 (Reference)
1	0.056	1.19 (1.00 ~ 1.42)		0.958	0.99 (0.82 ~ 1.21)
Phenylephrine
0		1.00 (Reference)
1	0.795	1.02 (0.87 ~ 1.20)
Ventilation
0		1.00 (Reference)			1.00 (Reference)
1	<.001	0.40 (0.29 ~ 0.54)		<.001	0.45 (0.33 ~ 0.62)
CRRT
0		1.00 (Reference)			1.00 (Reference)
1	0.035	1.26 (1.02 ~ 1.56)		1.000	1.00 (0.78 ~ 1.28)
Sepsis
0		1.00 (Reference)
1	0.309	1.16 (0.87 ~ 1.55)
AKI
0		1.00 (Reference)
1	0.242	1.48 (0.77 ~ 2.86)
Age	<.001	1.01 (1.01 ~ 1.02)		0.016	1.01 (1.01 ~ 1.02)
Weight	0.003	0.99 (0.99 ~ 0.99)		0.047	0.99 (0.99 ~ 0.99)
WBC	0.470	1.00 (0.99 ~ 1.02)
PLT	0.011	1.01 (1.01 ~ 1.01)		0.006	1.01 (1.01 ~ 1.01)
Hb	0.001	0.95 (0.92 ~ 0.98)		0.567	0.99 (0.96 ~ 1.03)
Na	0.359	0.99 (0.98 ~ 1.01)
K	0.273	1.06 (0.96 ~ 1.17)
Ca	0.933	1.00 (0.91 ~ 1.09)
GLU	0.134	1.00 (1.00 ~ 1.00)
AG	<.001	1.03 (1.02 ~ 1.05)		0.387	1.01 (0.99 ~ 1.03)
ALT	0.093	1.00 (1.00 ~ 1.00)		0.081	1.00 (1.00 ~ 1.00)
Cr	<.001	1.24 (1.12 ~ 1.38)		0.353	1.06 (0.94 ~ 1.20)
PT	0.002	1.03 (1.01 ~ 1.05)		0.005	1.03 (1.01 ~ 1.05)
APTT	0.500	1.00 (1.00 ~ 1.01)
Ph	0.158	1.60 (0.83 ~ 3.06)
PaO2	0.005	0.99 (0.99 ~ 0.99)		0.028	0.99 (0.99 ~ 0.99)
Lac	0.029	1.04 (1.01 ~ 1.08)		0.133	1.03 (0.99 ~ 1.07)
T	0.079	0.90 (0.81 ~ 1.01)		0.525	0.96 (0.85 ~ 1.09)
HR	0.239	1.00 (1.00 ~ 1.01)
RR	0.723	1.00 (0.99 ~ 1.01)
SBP	0.203	1.00 (1.00 ~ 1.00)
SpO2	0.733	1.00 (0.98 ~ 1.03)
SOFA	0.116	1.02 (1.00 ~ 1.04)
Charlson	<.001	1.08 (1.05 ~ 1.11)		0.003	1.07 (1.02 ~ 1.12)
Note: Variables with a P-value < 0.1 in the univariate regression analysis were included in the multivariate regression analysis. A bidirectional stepwise selection method was employed to construct the final model. Abbreviation: HRb: Hazards Ratio, CI: Confidence Interval, T:Temperature，HRa:Heart Rate，RR:Respiratory Rate，SBP:Systolic Blood Pressure，SpO₂:Peripheral Capillary Oxygen Saturation，WBC:…
